# Supplementary material for: Antibiotic-Induced Alterations of the Gut Microbiota Alter Secondary Bile Acid Production and Allow for Clostridium difficile Spore Germination and Outgrowth in the Large Intestine
Source: mSphere. 2016 Jan 6;1(1):e00045-15. doi: 10.1128/mSphere.00045-15 (PMC4863611; doi:10.1128/mSphere.00045-15)
Supplement: Table S1 [file sph001160046st7.xls]

## Sheet: correlation_col121OTU.txt
x		Group		Size	Taxonomy
1	Otu00184	Otu00184	Otu00184	3034	Proteobacteria_GammaproteoPseudomonadales_Moraxellaceae_Acinetobacter_
2	Otu00118	Otu00118	Otu00118	2563	Firmicutes_Bacilli_Bacillales_Staphylococcaceae_Staphylococcus_
3	Otu00164	Otu00164	Otu00164	2283	Firmicutes_Bacilli_Bacillales_Alicyclobacillaceae_Tumebacillus_
4	Otu00032	Otu00032	Otu00032	120112	Firmicutes_Clostridia_Clostridiales_unclassified_unclassified_
5	Otu00082	Otu00082	Otu00082	14182	Proteobacteria_GammaproteoEnterobacteriales_Enterobacteriaceae_unclassified_
6	Otu00002	Otu00002	Otu00002	681141	Proteobacteria_GammaproteoEnterobacteriales_Enterobacteriaceae_unclassified_
7	Otu00069	Otu00069	Otu00069	99	Bacteroidetes_unclassified_unclassified_unclassified_unclassified_
8	Otu00105	Otu00105	Otu00105	1011	Firmicutes_Bacilli_Lactobacillales_Streptococcaceae_Streptococcus_
9	Otu00196	Otu00196	Otu00196	185	Firmicutes_Clostridia_Clostridiales_Clostridiaceae_1_Clostridium_sensu_stricto(93)_
10	Otu00240	Otu00240	Otu00240	104	Firmicutes_Clostridia_Clostridiales_Peptostreptococcaceae_Clostridium_XI_
11	Otu00006	Otu00006	Otu00006	330969	Firmicutes_Bacilli_Lactobacillales_Lactobacillaceae_Lactobacillus(99)_
12	Otu00031	Otu00031	Otu00031	80526	Proteobacteria_GammaproteoPseudomonadales_Pseudomonadaceae_Pseudomonas(98)_
13	Otu00026	Otu00026	Otu00026	141758	Proteobacteria_GammaproteoPasteurellales_Pasteurellaceae_Haemophilus_
14	Otu00022	Otu00022	Otu00022	112406	Firmicutes_Bacilli_Lactobacillales_Streptococcaceae_Streptococcus_
15	Otu00126	Otu00126	Otu00126	7368	Proteobacteria_BetaproteoBurkholderiales_Burkholderiaceae_Ralstonia_
16	Otu00110	Otu00110	Otu00110	9475	Proteobacteria_AlphaproteoRhizobiales_Bradyrhizobiaceae_Bradyrhizobium(98)_
17	Otu00119	Otu00119	Otu00119	8284	Proteobacteria_BetaproteoBurkholderiales_Comamonadaceae_Pelomonas(93)_
18	Otu00180	Otu00180	Otu00180	165	Bacteroidetes_Bacteroidia_Bacteroidales_Prevotellaceae(99)_unclassified(99)_
19	Otu00216	Otu00216	Otu00216	1804	Bacteroidetes_Bacteroidia_Bacteroidales_Rikenellaceae_Alistipes_
20	Otu00081	Otu00081	Otu00081	14577	Proteobacteria_GammaproteoPseudomonadales_Pseudomonadaceae_Pseudomonas_
21	Otu00033	Otu00033	Otu00033	50765	Proteobacteria_BetaproteoBurkholderiales_Burkholderiaceae_Burkholderia_
22	Otu00055	Otu00055	Otu00055	28137	Actinobacteria_ActinoActinomycetales_Nocardiaceae_Nocardia_
23	Otu00130	Otu00130	Otu00130	170	Firmicutes_unclassified_unclassified_unclassified_unclassified_
24	Otu00198	Otu00198	Otu00198	942	Firmicutes_Clostridia_Clostridiales_unclassified(98)_unclassified(98)_
25	Otu00023	Otu00023	Otu00023	30488	Firmicutes_Bacilli_Lactobacillales_Lactobacillaceae_Lactobacillus_
26	Otu00020	Otu00020	Otu00020	82778	Actinobacteria_ActinoBifidobacteriales_Bifidobacteriaceae_Bifidobacterium_
27	Otu00018	Otu00018	Otu00018	168062	Firmicutes_Erysipelotrichia_Erysipelotrichales_Erysipelotrichaceae_Turicibacter_
28	Otu00028	Otu00028	Otu00028	100940	Tenericutes_Mollicutes_Anaeroplasmatales_Anaeroplasmataceae_Anaeroplasma_
29	Otu00021	Otu00021	Otu00021	54578	Firmicutes_Bacilli_Lactobacillales_Lactobacillaceae_Lactobacillus_
30	Otu00095	Otu00095	Otu00095	1686	Actinobacteria_ActinoCoriobacteriales_Coriobacteriaceae_unclassified_
31	Otu00243	Otu00243	Otu00243	1610	Bacteroidetes_Bacteroidia_Bacteroidales_Porphyromonadaceae_Parabacteroides_
32	Otu00003	Otu00003	Otu00003	856217	Verrucomicrobia_Verrucomicrobiae_Verrucomicrobiales_Verrucomicrobiaceae_Akkermansia_
33	Otu00186	Otu00186	Otu00186	1705	Firmicutes_Clostridia_Clostridiales_Ruminococcaceae_unclassified_
34	Otu00238	Otu00238	Otu00238	40	Firmicutes_unclassified_unclassified_unclassified_unclassified_
35	Otu00206	Otu00206	Otu00206	72	Bacteroidetes_Bacteroidia_Bacteroidales_Porphyromonadaceae_Odoribacter_
36	Otu00226	Otu00226	Otu00226	3904	Proteobacteria_GammaproteoEnterobacteriales_Enterobacteriaceae_Yersinia_
37	Otu00252	Otu00252	Otu00252	76	Bacteroidetes_unclassified_unclassified_unclassified_unclassified_
38	Otu00059	Otu00059	Otu00059	34695	Firmicutes_Clostridia_Clostridiales_Peptostreptococcaceae_Clostridium_XI_
39	Otu00239	Otu00239	Otu00239	83	Firmicutes_Clostridia_Clostridiales_Lachnospiraceae_Lachnospiracea_incertae_sedis(69)_
40	Otu00106	Otu00106	Otu00106	3198	Firmicutes_Clostridia_Clostridiales_Lachnospiraceae(99)_unclassified(99)_
41	Otu00101	Otu00101	Otu00101	5742	Firmicutes_Clostridia_Clostridiales_Lachnospiraceae_unclassified_
42	Otu00048	Otu00048	Otu00048	63145	Firmicutes_Clostridia_Clostridiales_unclassified_unclassified_
43	Otu00092	Otu00092	Otu00092	5056	Firmicutes_Clostridia_Clostridiales_Lachnospiraceae_unclassified_
44	Otu00079	Otu00079	Otu00079	6632	unclassified_unclassified_unclassified_unclassified_unclassified_
45	Otu00148	Otu00148	Otu00148	4927	unclassified_unclassified_unclassified_unclassified_unclassified_
46	Otu00091	Otu00091	Otu00091	3218	Firmicutes_Clostridia_Clostridiales_unclassified_unclassified_
47	Otu00107	Otu00107	Otu00107	6133	Firmicutes_Clostridia_Clostridiales_Lachnospiraceae_unclassified_
48	Otu00029	Otu00029	Otu00029	37865	Firmicutes_Clostridia_Clostridiales_Ruminococcaceae_unclassified(75)_
49	Otu00066	Otu00066	Otu00066	7953	Firmicutes_Clostridia_Clostridiales_Lachnospiraceae_unclassified_
50	Otu00039	Otu00039	Otu00039	28877	Firmicutes_Clostridia_Clostridiales_Lachnospiraceae_Clostridium_XlVa(98)_
51	Otu00074	Otu00074	Otu00074	8265	Firmicutes_Clostridia_Clostridiales_Lachnospiraceae_unclassified_
52	Otu00014	Otu00014	Otu00014	33405	Firmicutes_Clostridia_Clostridiales_Lachnospiraceae_unclassified_
53	Otu00038	Otu00038	Otu00038	7495	Firmicutes_Clostridia_Clostridiales_Lachnospiraceae_unclassified_
54	Otu00047	Otu00047	Otu00047	22328	Firmicutes_Clostridia_Clostridiales_Lachnospiraceae_unclassified_
55	Otu00045	Otu00045	Otu00045	13748	Firmicutes_Clostridia_Clostridiales_Lachnospiraceae_Clostridium_XlVa(96)_
56	Otu00041	Otu00041	Otu00041	24164	Firmicutes_Clostridia_Clostridiales_Ruminococcaceae_Oscillibacter_
57	Otu00044	Otu00044	Otu00044	19231	Firmicutes_Clostridia_Clostridiales_Lachnospiraceae_unclassified_
58	Otu00083	Otu00083	Otu00083	3963	Firmicutes_Clostridia_Clostridiales_Lachnospiraceae_unclassified_
59	Otu00061	Otu00061	Otu00061	13182	Firmicutes_Clostridia_Clostridiales_Ruminococcaceae_unclassified_
60	Otu00063	Otu00063	Otu00063	12248	Firmicutes_Clostridia_Clostridiales_Ruminococcaceae_Oscillibacter_
61	Otu00077	Otu00077	Otu00077	4076	Firmicutes_Clostridia_Clostridiales_Ruminococcaceae_Clostridium_IV_
62	Otu00157	Otu00157	Otu00157	2197	Firmicutes_Clostridia_Clostridiales_Lachnospiraceae_unclassified_
63	Otu00058	Otu00058	Otu00058	8920	Firmicutes_Clostridia_Clostridiales_Ruminococcaceae_Butyricicoccus_
64	Otu00093	Otu00093	Otu00093	8247	Firmicutes_Clostridia_Clostridiales_Lachnospiraceae_unclassified_
65	Otu00056	Otu00056	Otu00056	4669	Firmicutes_Clostridia_Clostridiales_Ruminococcaceae(99)_unclassified(98)_
66	Otu00124	Otu00124	Otu00124	2253	Firmicutes_Clostridia_Clostridiales_Lachnospiraceae_unclassified_
67	Otu00176	Otu00176	Otu00176	2309	Firmicutes_Clostridia_Clostridiales_Ruminococcaceae_unclassified_
68	Otu00054	Otu00054	Otu00054	7859	Firmicutes_Clostridia_Clostridiales_Lachnospiraceae_unclassified_
69	Otu00049	Otu00049	Otu00049	13041	Firmicutes_Clostridia_Clostridiales_Ruminococcaceae_unclassified_
70	Otu00109	Otu00109	Otu00109	3758	Firmicutes_Clostridia_Clostridiales_Lachnospiraceae_Clostridium_XlVb_
71	Otu00102	Otu00102	Otu00102	3631	Firmicutes_Clostridia_Clostridiales_Ruminococcaceae_unclassified_
72	Otu00192	Otu00192	Otu00192	1878	Firmicutes_Clostridia_Clostridiales_Lachnospiraceae_unclassified_
73	Otu00012	Otu00012	Otu00012	50025	Firmicutes_Clostridia_Clostridiales_Lachnospiraceae_unclassified_
74	Otu00050	Otu00050	Otu00050	7487	Firmicutes_Clostridia_Clostridiales_Lachnospiraceae_unclassified_
75	Otu00057	Otu00057	Otu00057	4393	Firmicutes_Clostridia_Clostridiales_Lachnospiraceae_unclassified_
76	Otu00009	Otu00009	Otu00009	70360	Firmicutes_Clostridia_Clostridiales_Lachnospiraceae_unclassified_
77	Otu00094	Otu00094	Otu00094	7769	Firmicutes_Clostridia_Clostridiales_Lachnospiraceae_unclassified_
78	Otu00132	Otu00132	Otu00132	4293	Firmicutes_Clostridia_Clostridiales_Lachnospiraceae_unclassified_
79	Otu00036	Otu00036	Otu00036	27784	Firmicutes_Clostridia_Clostridiales_Ruminococcaceae_unclassified_
80	Otu00046	Otu00046	Otu00046	8245	Firmicutes_Clostridia_Clostridiales_Lachnospiraceae(94)_unclassified(94)_
81	Otu00053	Otu00053	Otu00053	7262	Firmicutes_Clostridia_Clostridiales_Lachnospiraceae_unclassified_
82	Otu00113	Otu00113	Otu00113	3502	Firmicutes_Clostridia_Clostridiales_Ruminococcaceae_unclassified_
83	Otu00070	Otu00070	Otu00070	5614	Firmicutes_Clostridia_Clostridiales_Lachnospiraceae_unclassified_
84	Otu00034	Otu00034	Otu00034	28793	Firmicutes_Clostridia_Clostridiales_Lachnospiraceae_unclassified(52)_
85	Otu00040	Otu00040	Otu00040	5864	Firmicutes_Clostridia_Clostridiales_Lachnospiraceae_unclassified_
86	Otu00052	Otu00052	Otu00052	9169	Firmicutes_Clostridia_Clostridiales_Lachnospiraceae_unclassified_
87	Otu00123	Otu00123	Otu00123	3131	Firmicutes_Clostridia_Clostridiales_unclassified_unclassified_
88	Otu00068	Otu00068	Otu00068	4387	Actinobacteria_ActinoCoriobacteriales_Coriobacteriaceae_Enterorhabdus_
89	Otu00241	Otu00241	Otu00241	1374	Firmicutes_Clostridia_Clostridiales_Lachnospiraceae_unclassified_
90	Otu00087	Otu00087	Otu00087	3720	Firmicutes_Clostridia_Clostridiales_Lachnospiraceae(99)_unclassified(99)_
91	Otu00150	Otu00150	Otu00150	2663	Firmicutes_Clostridia_Clostridiales_Lachnospiraceae_unclassified_
92	Otu00080	Otu00080	Otu00080	3842	Firmicutes_Clostridia_Clostridiales_Lachnospiraceae_unclassified_
93	Otu00144	Otu00144	Otu00144	1831	Firmicutes_Clostridia_Clostridiales_Lachnospiraceae_unclassified_
94	Otu00001	Otu00001	Otu00001	99217	Bacteroidetes_Bacteroidia_Bacteroidales_Porphyromonadaceae_unclassified_
95	Otu00004	Otu00004	Otu00004	160506	Bacteroidetes_Bacteroidia_Bacteroidales_Porphyromonadaceae_unclassified_
96	Otu00065	Otu00065	Otu00065	9192	Bacteroidetes_Bacteroidia_Bacteroidales_Porphyromonadaceae_unclassified_
97	Otu00011	Otu00011	Otu00011	16369	Bacteroidetes_Bacteroidia_Bacteroidales_Porphyromonadaceae_unclassified_
98	Otu00037	Otu00037	Otu00037	21676	Bacteroidetes_Bacteroidia_Bacteroidales_Porphyromonadaceae_unclassified_
99	Otu00024	Otu00024	Otu00024	15359	Bacteroidetes_Bacteroidia_Bacteroidales_Porphyromonadaceae_unclassified_
100	Otu00042	Otu00042	Otu00042	35859	Firmicutes_Erysipelotrichia_Erysipelotrichales_Erysipelotrichaceae_unclassified(99)_
101	Otu00202	Otu00202	Otu00202	1288	Firmicutes_Clostridia_Clostridiales_Lachnospiraceae(99)_unclassified(99)_
102	Otu00008	Otu00008	Otu00008	283246	Bacteroidetes_Bacteroidia_Bacteroidales_Bacteroidaceae_Bacteroides_
103	Otu00072	Otu00072	Otu00072	4979	Firmicutes_Clostridia_Clostridiales_Lachnospiraceae_unclassified_
104	Otu00067	Otu00067	Otu00067	6912	Firmicutes_Clostridia_Clostridiales_Lachnospiraceae_unclassified_
105	Otu00225	Otu00225	Otu00225	1305	Firmicutes_Clostridia_Clostridiales_Ruminococcaceae_unclassified_
106	Otu00035	Otu00035	Otu00035	11925	Firmicutes_Clostridia_Clostridiales_Lachnospiraceae_unclassified_
107	Otu00153	Otu00153	Otu00153	2199	Firmicutes_Clostridia_Clostridiales_Lachnospiraceae_Dorea_
108	Otu00007	Otu00007	Otu00007	19140	Bacteroidetes_Bacteroidia_Bacteroidales_Porphyromonadaceae_unclassified_
109	Otu00060	Otu00060	Otu00060	4140	Firmicutes_Clostridia_Clostridiales_Lachnospiraceae_unclassified_
110	Otu00134	Otu00134	Otu00134	1517	Firmicutes_Clostridia_Clostridiales_Lachnospiraceae_unclassified_
111	Otu00043	Otu00043	Otu00043	11754	Firmicutes_Clostridia_Clostridiales_Lachnospiraceae(76)_unclassified(76)_
112	Otu00015	Otu00015	Otu00015	58482	Bacteroidetes_Bacteroidia_Bacteroidales_Porphyromonadaceae_unclassified_
113	Otu00005	Otu00005	Otu00005	250144	Bacteroidetes_Bacteroidia_Bacteroidales_Porphyromonadaceae_unclassified_
114	Otu00030	Otu00030	Otu00030	56530	Bacteroidetes_Bacteroidia_Bacteroidales_Rikenellaceae_Alistipes_
115	Otu00010	Otu00010	Otu00010	79477	Bacteroidetes_Bacteroidia_Bacteroidales_Porphyromonadaceae_unclassified_
116	Otu00013	Otu00013	Otu00013	24791	Bacteroidetes_Bacteroidia_Bacteroidales_Porphyromonadaceae_unclassified_
117	Otu00017	Otu00017	Otu00017	92625	Bacteroidetes_Bacteroidia_Bacteroidales_Porphyromonadaceae_Barnesiella_
118	Otu00016	Otu00016	Otu00016	29507	Bacteroidetes_Bacteroidia_Bacteroidales_Porphyromonadaceae_unclassified_
119	Otu00025	Otu00025	Otu00025	23827	Bacteroidetes_Bacteroidia_Bacteroidales_Porphyromonadaceae_unclassified_
120	Otu00027	Otu00027	Otu00027	22484	Bacteroidetes_unclassified_unclassified_unclassified_unclassified_
121	Otu00019	Otu00019	Otu00019	46104	Bacteroidetes_Bacteroidia_Bacteroidales_Porphyromonadaceae_unclassified_
